# Supplementary material for: A Pilot Study on a Nurse Rehabilitation Program: Could It Be Applied to COVID-19 Patients?
Source: Int J Environ Res Public Health. 2022 Nov 2;19(21):14365. doi: 10.3390/ijerph192114365 (PMC9654829; doi:10.3390/ijerph192114365)
Supplement: Supplementary file 1 [file ijerph-19-14365-s001.zip]

Archive with 1 entries (1 files):
- ijerph-1975150-supplementary.pdf
